# Supplementary material for: Loss of Corpus-Specific Lipids in Helicobacter pylori-Induced Atrophic Gastritis
Source: mSphere. 2021 Nov 24;6(6):e00826-21. doi: 10.1128/mSphere.00826-21 (PMC8612251; doi:10.1128/mSphere.00826-21)
Supplement: TABLE S1 [file msphere.00826-21-st001.xlsx]

## Sheet: Overall Table
Supplemental Table S1. Characteristics of differentially abundant lipids1
Measured m/z	LipidMaps Match(es)	Ion	Error (ppm)	Neutral Formula	Removed by Ammonium Formate Rinse?2	Corroborated by Second Cohort?3	Pattern
720.5904*	PC O-32:0 PE O-35:0 Cer 42:1;O4	[M+H]+ [M+H]+ [M+K]+	0.3 0.3 0.1	C40H82NO7P C40H82NO7P C42H83NO5	No	Yes (see Figure 5)	Increased in severe disease
790.5718*	PC P-38:6^ PC O-38:7^ PC O-36:4	[M+H]+ [M+H]+ [M+Na]+	3.4 3.4 0.4	C46H80NO7P C46H80NO7P C44H82NO7P	No	Yes (see Figure 5)	Increased in severe disease
813.591	PG O-38:1 TG 48:8 PG O-40:4	[M+Na]+ [M+Na]+ [M+H]+	8.2 11 11	C44H87O9P C51H82O6 C46H85O9P	Yes	Yes (see Figure 6)	Corpus-specific; Decreased in severe disease
817.682	No Matches	Positive	N/A	N/A	No	Yes (see Figure 6)	Corpus-specific; Decreased in severe disease
831.698	No Matches	Positive	N/A	N/A	No	Yes (see Figure 6)	Corpus-specific; Decreased in severe disease
841.621	PG O-40:1	[M+Na]+	10	C46H91O9P	Yes	Yes (see Figure 6)	Corpus-specific; Decreased in severe disease
855.6380	PG O-41:1 TG 51:8	[M+Na]+ [M+Na]+	8.1 11	C47H93O9P C54H88O6	Yes	Yes (see Figure 6)	Corpus-specific; Decreased in severe disease
452.28	LPC 13:0 LPE 16:0 LPE O-16:1;O	[M-H]- [M-H]- [M-H]-	4.4 4.4 4.4	C21H44NO7P C21H44NO7P C21H44NO7P	None	Yes (see Figure 7)	Corpus-specific; Decreased in severe disease
478.2957*	LPC 15:1 LPE 18:1	[M-H]- [M-H]-	3.8 3.8	C23H46NO7P C23H46NO7P	None	Yes (see Figure 5)	Corpus-specific; Decreased in severe disease
480.311	LPC 15:0 LPE 18:0 LPE O-18:1;O	[M-H]- [M-H]- [M-H]-	2.3 2.3 2.3	C23H48NO7P C23H48NO7P C23H48NO7P	None	Yes (see Figure 7)	Corpus-specific; Decreased in severe disease
923.52854	CL 36:4	[M-H]-	3	C45H82O15P2	None	Yes (see Figure 7)	Corpus-specific; Decreased in severe disease
754.5364*	PC 34:4 PE 37:4 PC 32:1 PE 35:1 PE-NMe 34:1 HexCer 34:1;O4	[M+H]+ [M+H]+ [M+Na]+ [M+Na]+ [M+Na]+ [M+Na]+	2.2 2.2 0.9 0.9 0.9 10	C42H76NO8P C42H76NO8P C40H78NO8P C40H78NO8P C40H78NO8P C40H77NO10	No	Yes	Increased in severe disease
775.642	None	Positive	N/A	N/A	No	Yes	Corpus specific; Decreased in severe disease
816.587	PC P-40:7^ PC O-40:8^ PC O-38:5	[M+Na]+ [M+Na]+ [M+H]+	4.0 4.0 1.1	C48H82NO7P C48H82NO7P C46H84NO7P	Yes	Yes	Increased in infection
825.657	None	Positive	N/A	N/A	Yes	Yes	Corpus specific; Decreased in severe disease
828.492	PC 37:7 PE 40:7	[M+K]+ [M+K]+	2.5 2.5	C45H76NO8P C45H76NO8P	Yes	Yes	Increased in severe disease
848.483	PC 36:6;O2 PS 38:5	[M+K]+ [M+K]+	1.1 1.1	C44H76NO10P C44H76NO10P	No	Yes	Increased in infected tissues
851.674	None	Positive	N/A	N/A	Yes	Yes	Decreased in severe disease
867.642	TG 54:12 PI O-37:0 PG O-42:2 TG 52:9	[M+H]+ [M+H]+ [M+Na]+ [M+Na]+	9.2 11 3.7 6.4	C57H86O6 C46H91O12P C48H93O9P C55H88O6	Yes	Yes	Corpus-specific; decreased in severe disease
869.663	TG 54:11 TG 52:8 PG O-42:1	[M+H]+ [M+Na]+ [M+Na]+	3.2 0.5 2.3	C57H88O6 C55H90O6 C48H95O9P	Yes	Yes	Corpus-specific; decreased in severe disease
409.236	LPA 16:0	[M-H]-	0.5	C19H39O7P	None	Yes	Decreased in severe disease
435.251	LPA 18:1 ST 28:6;O3	[M-H]- [M-H]-	0.7 6.2	C21H41O7P C28H36O4	None	Yes	Decreased in severe disease
474.363	NAT 24:0 CAR 22:4	[M-H]- [M-H]-	0.6 7.8	C26H53NO4S C29H49NO4	None	Yes	Squamous cell hyperplasia specific; increased in severe disease
571.2891*	LPI 16:0	[M-H]-	0.3	C25H49O12P	None	Yes	Decreased in severe disease
766.548	PE 38:4 PE O-38:5;O	[M-H]- [M-H]-	3.1 3.1	C43H78NO8P C43H78NO8P	None	Yes	Increased in severe disease
701.5595*	SM 34:2;O2 EPC 37:2;O2 TG 39:1	[M+H]+ [M+H]+ [M+Na]+	0.4 0.4 14	C39H77N2O6P C39H77N2O6P C42H78O6	No	No	Decreased in severe disease
718.5739*	PC O-32:1 PE O-35:1 HexCer 34:0;O3	[M+H]+ [M+H]+ [M+H]+	0.8 0.8 12	C40H80NO7P C40H80NO7P C40H79NO9	No	No	Increased in severe disease
729.5904*	SM 36:2;O2 EPC 39:2;O2 TG 41:1	[M+H]+ [M+H]+ [M+Na]+	0.1 0.1 14	C41H81N2O6P C41H81N2O6P C44H82O6	No	No	Decreased in severe disease
742.5402*	PE 36:2 HexCer 35:2;O4	[M-H]- [M-H]-	1.3 9.8	C41H78NO8P C41H77NO10	None	No	Decreased in infected animals
757.6215*	SM 38:2;O2	[M+H]+	0.4	C43H85N2O6P	No	No	Decreased in severe disease
792.5885*	PC O-38:6 PC O-36:3 HexCer 38:2;O3	[M+H]+ [M+Na]+ [M+Na]+	2.1 0.9 9.5	C46H82NO7P C44H84NO7P C44H83NO9	No	No	Increased in severe disease
806.51	PC 35:4 PE 38:4 PE O-38:5;O	[M+K]+ [M+K]+ [M+K]+	0.1 0.1 0.1	C43H78NO8P C43H78NO8P C43H78NO8P	Yes	No	Increased in infected
829.69	None	Positive	N/A	N/A	No	No	Corpus-specific; decreased in severe disease
830.509	PC 37:6 PE 40:6 PE O-40;O	[M+K]+ [M+K]+ [M+K]+	1.0 1.0 1.0	C45H78NO8P C45H78NO8P C45H78NO8P	Yes	No	More abundant in antrum of uninfected tissues with diffuse spread in infected tissues
839.671	None	Positive	N/A	N/A	Yes	No	Corpus specific; decreased in severe disease
845.719	None	Positive	N/A	N/A	No	No	Corpus specific; decreased in severe disease
1 Lipids in this table were differentially abundant when comparing tissues from uninfected animals with tissues from infected animals. 2 An ammonium formate rinse was performed for positive ions as described in Methods. "None" indicates that an ammonium formate rinse was not performed (negative ions). 3 Lipids whose pattern of expression was recapitulated in the second cohort of animals are desig…
